# Supplementary material for: Efficacy and safety of artemether–lumefantrine, artesunate–amodiaquine, and dihydroartemisinin–piperaquine for the treatment of uncomplicated Plasmodium falciparum malaria in three provinces in Angola, 2017
Source: Malar J. 2018 Apr 3;17:144. doi: 10.1186/s12936-018-2290-9 (PMC5883595; doi:10.1186/s12936-018-2290-9)
Supplement: Supplementary file 3 — Additional file 3. Day 7 lumefantrine drug levels in patients treated with artemether-lumefantrine, by treatment outcome, Zaire, Angola. [file 12936_2018_2290_MOESM3_ESM.xlsx]

## Sheet: table_lumefantrine
Additional file 3. Day 7 lumefantrine levels in patients treated with artemether-lumefantrine, by treatment outcome, Zaire, Angola.
	ACPR	Recr	Reinf	Recr+Reinf	p-value ACPR vs Recr**	p-value ACPR vs Reinf**	p-value ACPR vs Recr+Reinf**
Number of samples tested	n=87	n=4	n=3	n=7
Median Day 7 lumefantrine concentration (µg/mL) (IQR)*	0.23 (0.14-0.37)	0.19 (0.11-0.29)	0.27 (0.27-0.28)	0.26 (0.19-0.28)	0.942981	0.340492	0.79537
Day 7 lumefantrine concentration below therapeutic threshold (<0.2 µg/mL)	35 (40%)	2 (50%)	0 (0%)	2 (29%)	1	0.279026	0.70015
Day 7 lumefantrine concentration below limit of quantification (<0.0391 µg/mL)	1 (1%)	1 (25%)	0 (0%)	1 (14%)	0.0864469	1	0.144132
ACPR: Adequate clinical and parasitological response; Recr: Recrudescence; Reinf: Reinfection; IQR: Inter-quartile range
*Concentration for two samples below limit of quantification was treated as half the limit of quantification
